# Supplementary material for: Recovery of strength after reduced pediatric fractures of the forearm, wrist or hand; A prospective study
Source: PLoS One. 2020 Apr 1;15(4):e0230862. doi: 10.1371/journal.pone.0230862 (PMC7112181; doi:10.1371/journal.pone.0230862)
Supplement: S1 Dataset — (XLSX) [file pone.0230862.s008.xlsx]

## Sheet: Minimal data set
ID	Gender	Age	DomAffected	GOF	T1RGR1	T1RGR2	T1LGR1	T1LGR2	T2RGR1	T2RGR2	T2LGR1	T2LGR2	T3RGR1	T3RGR2	T3LGR1	T3LGR2	T1RKEY1	T1RKEY2	T1LKEY1	T1LKEY2	T2RKEY1	T2RKEY2	T2LKEY1	T2LKEY2	T3RKEY1	T3RKEY2	T3LKEY1	T3LKEY2	T1R3JC1	T1R3JC2	T1L3JC1	T1L3JC2	T2R3JC1	T2R3JC2	T2L3JC1	T2L3JC2	T3R3JC1	T3R3JC2	T3L3JC1	T3L3JC2	T1Pijn	T2Pijn	UnwEvent	Cast
1	0	8.13142	0	1	22	22	11	9	19	20	14	16			24	20	3	3	3.5	3	6	5.75	4.5	4.75	4	5	5	4.5	2.75	3	1.75	0.75	2	2	2.75	2.5			3	3	2	0	0	1
2	0	14.6831	0	2	40	38	24	22	43	41	34	28	53	46	32	32	8.5	8.5	6.25	6.5	8	8	7.5	7.75	7.5	8.25	6.75	7	5.25	5	3	3	4.5	5	4.5	3.75	5.25	5	6	5.75	2	0	0	1
3	1	8.63518	1	2	7	9	11	8	12	10	12	10	17	15	15	15	2.25	2.25	2.25	2.5	1.5	1.75	1	2	2	2	1.75	1.75	1.5	1.25	1	1.25	0.75	1.25	1.25	1.75	1.5	2.25	2.75	2.5	0	0	1	1
4	1	8.42163	1	1	16	18	10	10	15	15	14	13	16	18	17	18	3	3	1.75	1.5					5	5	5	4.75	1.5	0.5	1.25	0.75	2	2.25	1.5	1.25	2.75	2.75	3	3	0	0	0	1
5	0	12.1999	1	3	10	9	22	24	18	17	23	23	28	26	23	23	3	3.5	4	3.75	2.5	3.25	2	2.5					2.5	2.25	3	3	1.5	2	3	2.5	3	2.5			2	1	1	1
6	0	17.1554	1	1					30	26	36	33	32	34	39	28					4.25	4.5	2.5	2.5	4	4.5	4.25	4					3.75	3	2.5	3	5	6	4.75	6		5	0	1
7	1	15.5264	1	1	27	25	27	26	29	28	26	26	31	27	26	25	6.5	7.75	7	6.5	4.75	4.75	4.25	4.5	4.5	5	5	4.5	6.5	4	4.5	4.5	3.5	4	3	3.25	5.5	5	4.75	5.5	2	0	0	1
8	0	16.9309	1	1	22	22	28	29	36	30	30	30	36	30	32	29	5	5	6.25	5.5	6.5	5.25	6	5.5	5.5	4.5	5	5	2.5	3.5	3.75	3.25	4.25	3.5	2.25	4.5	6	6	5.5	5.5	3	0	0	1
9	0	8.23546	0	3	18	16	4	3	18	18	10	10	19	22	14	18	3.75	3.5	0.25	0.25	4	3.5	4	4	4.5	4.5	4.25	4.25	2.25	2	0	0	2.5	1.75	1.5	2	5.4	5.3	2.5	3	1	0	1	0
10	0	6.50787	0	2	20	20	7	8	18	18	13	10	21	20	16	14	3.5	3.5	2.5	1.75	7.25	7	5	5.5	8.25	6.25	8.25	7.25	1.75	1.5	1	0.5	1.5	1.75	2	2	3.5	3.5	2.75	2.75	1	0	0	1
11	1	8.45722	1	3	7	8	18	18	12	14	13	12	17	16	16	15	2.75	2.75	2.5	2.5	6.5	7	6	6	7.5	8	7.75	7.25	1.75	1.5	2	2	2.5	1.5	1.5	2	2.25	2.5	2.5	2	0	0	0	1
12	1	12.282	0	3					24	24	20	18	25	23	22	21					3	2.5	3	3			3.5	3.5					2	2.5	2.5	2.75	2.5	3	3	3.5		0	0	1
13	0	11.9261	0	3	36	32	28	24	33	31	28	26	36	36	32	32	7	6.75	5.75	5	3.75	3.75	2.5	2.75	3.5	3	3.75	3.25	3	4.25	3.25	2.75	3.25	4.5	2.5	3.5	5.5	5	3.5	3.5	0	0	1	0
14	0	7.41958	0	1	12	14	10	8	12	11	10	9					3	2.5	2	2	7	7.25	7	7.25	6.25	5.75	5.5	5.25	1.5	1	0.5	1	2.5	2	3	2.75					0	0	0	1
15	0	6.65845	1	2	12	14	6	7	14	16	10	10	14	14	16	15	3	3	2	1.5	5	5.25	5.75	5.5	6.5	5.5	6	6	2.5	2.5	1.25	1.25	1.5	1.75	1.75	1	3.25	3.5	3	2.75	0	0	0	1
16	1	8.62697	1	1	15	14	11	10	16	17	16	17	16	15	15	16	2.5	2.75	3	2	3.75	3.75	3.5	3.5	4.25	4.25	5.75	4.25	2	1.75	2	1.75	2.5	2.25	2	2.75	2	2.5	3	2	0	0	0	1
17	1	14.5133	1	2					28	29	31	28	32	30	32	32					8	8.25	8.25	8.5	8.5	9.5	8.75	9.25					3	2.5	2.75	2.25	3.5	3	3	3		3	1	0
18	0	11.3922	1	1	25	23	28	22	31	30	36	32	30	31	33	29	5.25	5.25	4.5	5	2.5	2	3.5	2.25	2.5	2.25	3.25	3.5	3.5	3	3.25	2.5	3	2.5	3	2.25	5	4.5	6	4.75	0	0	0	1
19	0	13.0979	0	1	21	20	18	16	24	23	22	20	24	22	22	22	4.25	4	3.5	3.5	3.25	3.5	2.75	3	4.75	4	3.25	4.25	1.75	1.75	1	1	2.75	1.5	2.75	2.5	7.5	7.5	6.75	7	0	0	0	1
20	1	7.20876	0	2					14	12	10	10	12	14	13	12					2.5	1.5	2.5	2.5	2.25	2.25	2	1.5					1	1	1	1.5	2	2.5	2	2		0	0	1
21	1	11.5291	0	3	21	22	13	14	27	26	20	21	28	27	24	22	4	4	3.25	3	2.75	2.5	2.5	2.25					1.5	1	1.25	1.25	5.25	4.75	4	4.5	4.5	4.25	3.5	4.25	1	3	0	1
22	0	16.9117	0	1	40	35	35	32	44	41	44	41	31	34	45	44	6.5	7.5	5.75	7.5	1	1	1	1	1.5	1.5	1.5	1.5	5	4.75	5.25	4.5	7.25	8	8	7.5	8	8.75	8.75	9.5	0	2	0	1
23	0	15.5838	0	1					50	45	50	48	46	48	51	49					6	4.5	5.25	5.5	5	6	6.5	6					5	4	3.5	3.5	9	9	6	5.5		0	0	1
24	1	6.82546	0	2	10	8	4	4	12	9	8	9	11	9	8	9	1.75	1.5	1.5	1.5	3.5	3.5	3	3.5	4	3.5	6	6.5	0.5	0.75	0.5	0.5	1.25	0.5	1.5	1.5	1.25	1.75	1.25	1.5	0	0	0	1
25	1	7.0308	1	2	10	11	6	5	10	11	11	12	12	12	10	11	2.25	2.25	1	1.25	8	8.25	6.25	6	7	7	5.75	5.5	2	2.25	0.75	0.75	3	1.75	2	1.75	1.75	1.75	1.75	1.5	0	0		1
26	0	13.9247	1	1	34	34	28	28	37	39	36	40	40	34	34	33	7.5	7.5	6.5	7.25	6	7	6	6.25	6.5	8.5	7.25	7.5	5.75	3.5	4.5	4.5	5.75	8	5.25	6.75	7.5	6.25	5.5	4.25	2	0	1	1
27	0	4.68994	0	2	7	8	2	2	10	8	5	2	9	11	9	4	1.75	1.5	0.5	0.5	3.5	4	3.5	3	4.5	5	3.75	3.25	0.75	0.75			0.5	0.75	0.5	0.5	1.5	1.5	1.25	1	0	0	0	1
28	0	14.1629	0	2	26	28	16	14	24	23	20	19	27	25	23	25	5	4.5	3	3	5.75	5.5	4.25	3.75	5.75	5.5	4.5	3.75	2.5	2	0.5	1.5	2.75	3	3	2.75	4.5	4	4	4.5	0	0	0	1
29	0	4.57221	0	2	4	4	4	3	10	12	9	9	10	10	8	9	1.5	1	1.5	1.5	8.75	10.75	6	6	12.25	10.5	12.5	9.5	0.25	0.25	0.5	0.25	2	2.25	1.75	1.75	2	2.5	2	1.75	0	0	0	1
30	0	5.66735	1	1	6	6	8	8	9	10	11	9	8	9	10	10	2	2.5	1.5	2	4.75	4.5	4.5	3.5					1	1	1	1	2	1.5	2.5	2	3	2.5	1.5	2	0	3	0	1
31	0	4.80493	1	2					4	6	6	5					0.5	1	2.5	2	6	4.75	4.5	4.5	6	6.5	5.25	4.5															1	1
32	0	7.62491	0	2	10	8	18	18	15	15	18	18	14	17	15	15	3	2.75	3.5	3.5	2.25	2.5	2.25	2.25	2	2.25	3	3	2	2.25	4	3.5	3.75	3.25	3.25	3.5	2.5	1.25	1.25	1.25	0	0	0	1
33	1	5.9384	0	1	7	10	7	7	10	11	7	10	9	7	7	9	2.5	2.25	1.5	1.75	5.75	5.5	5	4.5	5.5	5.5	4.5	4.5	2	1.75	1.25	0.75	2.25	1	1.25	1.5	2	1.5	1.25	1.5	0	2	0	1
34	1	7.27173	1	1	6	4	10	10	13	15	14	15	14	15	16	15	2	2	3.5	3.5	4.5	4.75	5.25	4.75	5.5	5	5.25	5.5	1.5	1.5	3.5	3	3	3.25	3.5	3	4	3.75	3.5	3	0	0	0	1
35	1	9.37988	1	2	14	12	18	18	14	17	17	14	20	20	18	16	2	2	2	2	3.75	3	3	4	4	4	4.25	4.5	0.5	0.5	2	1	4	4	3.25	3	3.75	4	3	4	0	0	0	1
36	0	10.3792	1	2	14	10	18	20	20	22	20	19	22	22	22	20	3	3	3	3.5	6	5.75	5.5	5.5	6.5	6.5	5.5	5.5	2.5	2.5	1.5	1.5	3	3	3.25	3	4	3.5	3.75	3	0	0	0	1
37	0	11.0034	1	1	6	10	11	10	13	16	13	12	18	18	16	14	2.5	2.75	3	2.5	4.5	5	4	5	4.5	5	4	4.5	2	1.75	2.5	2.5	2.5	2	2.5	2.25	2.25	3	3	2.75	0	0	1	1
38	0	15.3374	0	1	38	34	26	26					42	42	37	36	5	4.75	4	4	3.5	3.5	3.5	4.25	4	4.5	5	6	5	5.5	4.5	4					6.25	5.75	5.5	5.5	0		0	1
39	1	5.27858	1	1	4	3	8	11	9	8	10	9	11	10	9	9	1	0.75	1.75	1	1.75	1	0.5	0.5	1.5	1.5	1.5	1	0.5	0.5	1.25	1.25	1	0.75	2.5	1.75	2.5	2.5	2	2	2	0	1	1
40	0	11.8686	1	1	32	28	25	25	31	29	30	30	39	38	35	32	4	5	4.5	4.5	2.5	3	2.5	2.75	2.25	2.75	1.75	2	4.5	4	4	3.5	6.5	7	4.5	4.5	7.25	7.25	6.25	6	0	0	1	1
41	0	13.744	0	1	28	25	14	14	30	26	25	25	30	29	25	26	2.75	3.25	2	2.5	3.5	2.75	3	3	3	2.75	3.25	3.75	3	3.5	1.75	1.5	7	8	8.5	9.25	9.25	8	6	7	0	0	0	1
42	0	10.037	0	3	20	22	14	14	22	24	18	16	21	20	22	17	4	4	3.75	3.5	5	4.5	3	3.5	4.5	4.25	4	3	4.5	4	2	2	5.75	5.75	5.5	4.75	4.75	3.5	5.25	5.5	0	0	0	1
43	1	12.7064	0	2	22	24	10	12	26	24	17	17	25	22	26	22	4.25	4	2	2.5									5.25	5	2.5	2.5	5.25	6.5	4.5	4.5	5	5	4.25	5	3	2	0	0
44	0	11.9288	1	1	30	25	26	24	31	26	25	24	32	31	25	26	5.5	6	4.5	4	2.5	2.75	2.25	1.5	3	2.75	2.75	6	6.25	6	3.5	3.5	4.75	5.5	5	5	7	7.5	5	4	0	0	0	1
45	0	12.4353	1	2	12	10	31	27	21	20	24	24	28	26	24	24	2.5	2	4	3.75	2.5	2.5	2.5	2	3.5	3.5	3	3	3	3.5	1	1.25	3	3	3.5	3	4.75	6.5	3.5	4	0	1	1	1
46	1	9.4976	1	2	10	11	18	16	19	21	21	22	16	16	18	16	2	3	2.75	2.5	2.5	3.25	2.25	1.75	2.75	3.25	2.5	2	2.5	4.5	5	3.25	4	5.5	4.5	4	2.25	2.5	1.25	2	5	0	0	1
47	0	6.12457	0	2	11	10	6	6	12	12	7	7	15	12	12	10	2.25	3	1.5	1.5	1.5	1.5	1.5	1.5	2.25	1.75	1.75	1.75	1.5	1.5	1.5	1.5	1.75	1.5	1.5	1.5	1.75	1.5	1.25	1.25	3	7	0	1
48	0	12.3368	1	1	20	18	24	22	26	26	25	23	30	27	26	23	3.5	4	3.5	3	8.75	8.75	7.5	7.25	8	8	7.25	7.5	3.75	4.5	3.25	5	4.5	5.25	5	6	2.25	3.5	2.25	2.5	0	0	1	1
49	0	17.5414	1	1	38	38	31	30	44	38	43	44	40	40	40	39	5.5	6.75	4.5	4.5	4	3.75	3	3	4	3.5	3.75	3.75	7.25	7.5	5	4.75	9	9	8	8.5	4	4.25	3.25	3.25	2	0	0	1
50	0	13.911	0	1	32	33	24	20	33	35	30	30	34	34	34	32	5	6.25	5.5	5	2.25	2.75	2.75	2.75	3.25	3.25	2.5	1.5	5	4.5	3.5	3.5	6	5.75	5.75	6.25	5.5	5.75	5	4.5	2	0	1	1
51	0	13.9822	0	2	29	29	20	19	29	31	24	24		32	30	32	7.75	5.25	4.5	5.25	2.5	3	2.5	3	3.5	3	2.75	3.25	7	7	5.5	5	4.75	5	4.5	5	3	3	2.25	3	1	0	0	1
52	1	12.0821	0	2	30	27	10	11	29	27	17	17					2.75	2.75	1.5	2	2.5	2.5	2	2	1.75	1.75	1.75	1.5	5.5	5.25	0.75	1.25	6	5.75	5	5					4	0	0	1
53	0	16.0876	1	1	50	48	48	40	58	54	52	57	55	52	55	54	8.75	12	9	9	6	5.5	5.25	4.5	4.75	4	4.75	4.5	8.25	7	7.75	7	6	7.5	5.5	7.5	6.75	7	6	6	3	0	0	1
54	0	15.6167	0	3	48	49	35	36	55	54	42	40	46	45	38	36	8.5	8.5	6.25	6	2.5	2.25	1.5	1.5	2.5	1.5	1.5	1.5	6.75	7.75	6	6.25	9	9	7.5	8	5.75	5.25	5.5	5	4	0	1	1
56	0	11.4278	1	1	19	17	22	23	25	21	20	20	25	23	23	25	4	5.25	3.75	3.75	4.5	4.25	4.5	4.25	4.5	4.5	4.5	4.75	4.5	4	4.25	3.75	4	3.5	4	3.75	4	4.75	4	2.5	5	6	0	1
57	0	9.84257	0	1	24	21	12	14	22	24	18	18					3.75	4.25	3.5	3.5	3.75	3.5	4.5	4	5.25	6	4.75	5	4.75	4	3.5	4	4	3.5	3.5	3.75					5	0	0	1
58	0	14.1711	0	3	44	47	32	34									9.5	9.5	4.5	4.25	2.25	2	1.75	1.75	3	3.75	2.25	2	5.5	6.5	3	3.5									0		0	0
59	0	6.93498	0	2	7	7	12	12	10	10	11	11	14	14	12	10	1.5	1.5	2	2.25	5	4.5	5	4.25	4	5	4	3.5	1.25	1	1.75	2.5	1.5	1	1.5	1.75	3	3.75	2.75	2.75	5	0	0	1
60	0	12.5284	0	3	28	28	20	20	27	27	26	26	31	29	20	25	5.25	5.25	3.75	3.75	3.5	3.5	3.75	3.5	4	3.75	4	3.75	5	5	2.75	2.75	4.5	3.5	4	4.5	4.5	4.5	5	4	2	2	0	0
61	1	5.33333	0	1	8	9	8	8	12	10	12	12					2	1.75	1.5	1.5	5	5	3.5	3					1.75	1.5	1.5	1.25	2	2.5	3	2.75					3	0	0	1
62	0	6.66667	0	2	14	12	9	7	13	10	12	13	12	10	16	15	2.5	2.25	2.5	2	5.25	5.5	5.5	5.25	3	6	6.25	6	2.5	2.75	1.25	2.5	3	2.5	3	2	2.5	2	2.25	2.5	4	4	1	1
63	0	10.5763	0	3	22	24	19	20	25	23	20	19	26	25	23	21	3.5	3.75	3.5	3.25	7.75	7.5	5	4.5	7.25	7.5	6	6	5.5	5	2.5	3.25	5	4.5	3	3.5	6	6.5	3.75	5	0	0	0	0
64	0	13.974	1	1	24	22	26	27	24	22	26	23	27	25	24	23	5.5	5	5.75	5.75	5	5	5	4.75					4	4	4.25	4.25	3.25	5	4	4	5.5	6.5	4.5	6.25	0	1	0	1
65	1	17.2868	0	2	38	34	6	6	38	36	22	20	35	32	28	28	6.5	7	2.5	3.25	7.25	7	7	6.5					7.5	8	3	3	6.75	5	5.5	3.5	6.5	7	6	5.5	0	0	1	1
66	0	8.46543	1	2	16	14	10	9	12	12	10	10	18	16	15	15	2.75	3.25	1.75	2	4	4.5	4	4	5.25	5.5	5	5.25	3.5	3.5	2	1.75	2	1.75	1.25	1.75	2.5	3	2.25	2.5	1	3	0	0
67	0	13.0322	0	1	22	24	14	19	30	31	20	20	27	29	27	28	6.5	5.25	3.5	3.25									4.5	5.25	3.25	3.5	5.75	5	3.5	3	3.75	6.5	5	4.5	0	0	0	1
68	0	6.03155	1	1	10	9	9	11	9	10	10	10	12	12	12	10	1	1	2	2.25	5.75	5.5	4.5	4.5	4.5	5.75	5.5	5.5	1.5	0.75	1	2.25	1.5	1.5	1	0.75	2.25	3.25	2.75	2.75	0	0	0	1
69	0	12.9172	1	1	22	22	25	27	28	28	32	30	31	31	32	29	4	4	5.5	5.75	10	9.5	7.5	7.5	9.25	9	7.5	7	4	4.5	5	5	2	2.25	2.25	2.5	3.5	5	4.25	4.75	1	0	0	1
70	0	10.3244	0	1	14	16	11	11	17	14	14	14	17	18	20	17	2.5	3	3	3	5.75	5.5	5.25	5	5.5	4.75	5	4.5	3	3.25	3.25	2.5	1.5	1.25	1.75	2	4.5	3.5	4	3.5	0	0	0	1
72	1	10.0972	0	1	16	16	13	12	14	14	12	15	17	16	16	16	4	3.5	3.25	1.25	6.25	7	4.5	6	7	6.5	5.25	6.5	2.5	3	1.75	2	3.75	3.75	2.75	2.75	4.25	3.5	3.5	3.5	1	0	0	1
73	0	10.7789	0	1	22	22	19	20	21	24	22	19	22	22	22	22	3	4	3.5	3.25	4.5	5	5	4.75	5	5.75	5.5	5.5	2.75	3.75	3.5	3.5	3.75	4.25	4.75	4.5	4.75	5	5	4.25	0	0	0	0
74	0	10.9897	0	1	26	25	11	12	20	26	21	17	26	27	22	20	5.75	6.25	4.75	5	5	5	4.5	5	5	5			4.5	4	3.25	3	4.25	5.5	4.75	4.5	5.5	5	4.25	4	0	0	0	1
75	1	12.8323	0	2	7.5	4	19	17	18	16	19	18					1.75	2	4.5	4	7.75	8.5	5.5	6.5	7	7	6	5.5	1.75	1.5	2.5	3	2.25	2	1.75	2					2	0	0	1
76	0	17.4675	1	2	28	29	44	34	34	27	37	41					6.75	6.5	8	6	3.75	4.25	2.75	3	4.8	4.6	3	3	5	4.25	3.5	4	4	5.25	5.75	5					7	0	1	1
78	1	10.2642	1	1	12	13	12	11	19	20	17	18	20	20	18	18	3.25	3.5	3.25	3.5	2.75	2.5	2.25	2	2.75	3	2	2.75	1.25	2.5	1.25	1.75	3.25	2.25	3.5	3.25	2.25	2.75	2.75	2.75	0	5	0	1
79	0	10.0068	1	2	22	20	7	4	21	20	21	20	26	26	26	26	3.5	4.75	1.75	2.5	4.5	4.5	3.5	4.25	5.25	5.25	4.5	4.5	2.5	2.75	2.25	1.75	3	3.5	3.5	3.25	3.75	4.25	3	5	1	2	0	1
81	1	17.4209	0	3	26	25	20	20	30	29	23	22	32	31	26	28	6	6.25	3.25	3.5	3.75	4.5	4.5	3.75	5.5	5	3.25	3.75	3	2.5	1.25	2.25	4	3	2.5	2.5	5.75	5.5	5	4.5	0	3	0	0
